# Supplementary material for: Chest computed tomography outcomes in a randomized clinical trial in cystic fibrosis: Lessons learned from the first ataluren phase 3 study
Source: PLoS One. 2020 Nov 3;15(11):e0240898. doi: 10.1371/journal.pone.0240898 (PMC7608929; doi:10.1371/journal.pone.0240898)
Supplement: S1 Data — (XLSX) [file pone.0240898.s002.xlsx]

## Sheet: track trace this doc
v1	all data of ptc with bamino groep copy pasted into sheet unaltered
v2	the -1 data removed from ptc data
	check if nr of pragma in health match: yes they match.
	check if %dis match: yes they match
	conclusion	data sorted correctly.
v3	delete double data collums
	delete validation collums
	make legend for statistician
v4	sort columns in logic order
	VERSION 4 is imported in SPSS and forwarded to EA
2017-12-08	sent tot EA
	1	imported worksheet in SPSS
	2	Lessons to be learned_MK_v2.docx
	3	this worksheet
16/7/2018	VERSION 6
	fev 1 data copied to sheet fev1
	added legend of fev to legend
	added ADFUCH (exacerbations data)
	aded ADFUCH legend in legend and as a separate sheet
	copy of PTCstudy v4 original renamed to PTCstudy v4 original+FEV and added FEV data
	patient 34 data is same as pat 213. only 1 data point of 34 present of 213 eot and screen. Pat 34 removed (0730-334)
	row 235 missing fev data	127	027_344	1182-860	EOT	1182860	EOT
	row 236 missing fev data	127	027_415	1182-860	Screen	1182860	screen
	VERSION 7
	deleted coloms pcttptcopy, usubjid, visit in tab: PTCstudy v4 original+FEV
	PCTTPTcopy	USUBJID	visit	BLPRFEV	BLFEVLT
	EOT	0520202	EOT	59.27	1.95
	Screen	0520203	EOT	53.44	2.25
	EOT	0520203	screen	69.855	2.85
	Screen	0520217	EOT	65.44	2.67
	EOT	0520217	screen	64.27	2.635
	errors found in two column as is same data these colums are deleted in tab: PTCstudy v4 original+FEV
	FEV1PBL	FEV1GRPC
	61.815	40% - 65%
	69.855	65% - 90%
	69.855	65% - 90%
	VERSION 7 EA
	deleted tabs not needed for elrozy
	sent to Elrozy on 16-7-2018

## Sheet: Legend
missing data/missing scoring data: -1
Column name	Explanation
Patient_nr	patient number, each patient received two CT scans: screen and End of Treatment (EOS)
SOSorEOS	patient CT status: SOS: start of study; EOS: End of study
INSP_PRAGMA_healthy	PRAGMA-CF score: healthy tissue in %
INSP_PRAGMA_BE	PRAGMA-CF score: Bronchiectasis tissue in %
INSP_PRAGMA_mucus	PRAGMA-CF score: Mucus Plugging tissue in %
INSP_PRAGMA_abnormal	PRAGMA-CF score: Abnormal airways tissue in %
INSP_PRAGMA_atelectasis	PRAGMA-CF score: Atelectasis tissue in %
INSP_PRAGMA_disease	PRAGMA-CF score: diseased lung tissue in %. Calucluated according to: (BE+MP+ABN)/(100-ATL) in %
EXP_PRAGMA_healthy	PRAGMA-CF score: healthy % volume in expiratory scan
EXP_PRAGMA_airtrapping	PRAGMA-CF score: trapped air % volume in expiratory scan
CFCT_BE	CFCT score: absolute % score of Bronchiectasis (% of maximum BE score)
CFCT_Airwaywallthickening	CFCT score: absolute % score of airway wall thickening (% of maximum AWT score)
CTCT_mucus	CFCT score: absolute % score of Mucus Plugging (% of maximum MP score)
CFCT_atelectasis	CFCT score: absolute % score of Atelectasis (% of maximum ATL score)
CFCT_totaldiseasescore	CFCT score: % total CFCT score. BE, AWT, MP and Parenchyma scores. TA scores are not included because most expiratory scans were not volumetric

## Sheet: PTCstudy PLOS database
Patient_nr	SOSorEOS	INSP_PRAGMA_healthy	INSP_PRAGMA_BE	INSP_PRAGMA_mucus	INSP_PRAGMA_abnormal	INSP_PRAGMA_atelectasis	INSP_PRAGMA_disease	EXP_PRAGMA_healthy	EXP_PRAGMA_airtrapping	CFCT_BE	CFCT_Airwaywallthickening	CTCT_mucus	CFCT_atelectasis	CFCT_totaldiseasescore
1	EOS	91.3948	7.99054	0.520095	0	0.0945626	8.51869	99.7931	0.207303	24.3056	24.537	30.5556	18.5185	23.9583
2	EOS	92.675	4.82151	1.80807	0.185443	0.509968	6.84995	83.2085	16.7915	10.0694	20.3704	33.3333	9.25926	16.3194
2	SOS	95.9335	3.63524	0.4313	0	0	4.06654	80.488	19.512	17.0139	14.8148	19.4444	5.55556	14.0046
3	EOS	88.6908	8.7621	2.54712	0	0	11.3092	86.3372	13.6628	16.6667	16.6667	33.3333	14.8148	18.9815
3	SOS	85.6072	11.1444	3.04848	0.1999	0	14.3928	86.8571	13.1429	23.9583	21.7593	36.1111	12.963	22.6852
4	SOS	87.4292	11.3817	1.18913	0	0	12.5708	63.8971	36.1029	18.75	25.9259	33.3333	16.6667	22.4537
5	EOS	92.2881	5.6724	1.91205	0	0.12747	7.59413	91.6762	8.32383	25.6944	17.5926	27.7778	16.6667	21.7593
5	SOS	94.5515	4.58472	0.398671	0	0.465116	5.00668	97.6141	2.38589	23.9583	14.8148	25	20.3704	20.9491
6	EOS	99.768	0	0.0580046	0	0.174014	0.0581058	91.4127	8.58726	8.33333	3.7037	16.6667	11.1111	9.25926
6	SOS	98.5139	0.557276	0.743034	0.0619195	0.123839	1.36392	96.6254	3.37458	7.63889	14.8148	19.4444	11.1111	12.2685
7	EOS	70.8882	22.6094	6.41734	0	0.0849979	29.0515	-1	-1	43.0556	34.7222	33.3333	12.963	31.8287
7	SOS	75.286	21.0526	3.66133	0	0	24.714	69.3294	30.6706	34.0278	28.7037	33.3333	12.963	27.3148
8	EOS	82.8151	9.98363	6.43753	0	0.763775	16.5476	63.8831	36.1169	22.2222	22.2222	52.7778	18.5185	26.3889
8	SOS	83.0598	13.6577	3.10668	0	0.17585	16.7939	47.3884	52.6116	22.9167	19.9074	30.5556	18.5185	22.338
9	EOS	100	0	0	0	0	0	99.2596	0.745972	0	0	2.77778	14.8148	4.16667
9	SOS	99.759	0.240964	0	0	0	0.240964	98.9505	1.04948	2.77778	0	0	9.25926	3.24074
10	EOS	74.1886	23.9052	1.90623	0	0	25.8114	52.9966	47.0034	40.625	28.2407	33.3333	12.963	29.3981
10	SOS	81.9238	16.1245	1.71933	0.139405	0.0929368	18	31.0433	68.9567	42.3611	43.5185	33.3333	12.963	33.7963
11	EOS	90.9185	7.43034	1.59959	0	0.0515996	9.03459	93.3149	7.16407	11.8056	22.6852	47.2222	20.3704	22.5694
11	SOS	93.7945	3.76399	2.44151	0	0	6.20549	97.021	3.07048	6.94444	31.0185	36.1111	14.8148	19.7917
12	EOS	86.4743	12.4436	0.901713	0	0.180343	13.3695	90.5089	9.49114	25.3472	24.537	33.3333	27.7778	27.0833
13	EOS	75.4598	15.4405	9.09971	0	0	24.5402	63.6207	36.3793	31.25	26.3889	33.3333	12.963	25.8102
14	EOS	94.5891	5.20674	0.204186	0	0	5.41092	81.51	18.49	17.3611	18.9815	33.3333	11.1111	18.8657
14	SOS	95.9495	2.7354	1.10468	0	0.210416	3.84818	69.5375	30.4625	6.94444	15.7407	44.4444	12.963	16.8981
15	EOS	95.1184	3.94831	0.933238	0	0	4.88155	92.4791	7.52089	17.3611	12.5	22.2222	11.1111	15.3935
15	SOS	96.4334	1.54778	1.88425	0.13459	0	3.56662	92.5676	7.43243	14.9306	10.1852	22.2222	9.25926	13.5417
16	EOS	95.3279	4.40252	0.179695	0	0.0898473	4.58633	78.4979	21.5021	25.3472	19.4444	11.1111	9.25926	17.4769
16	SOS	91.8515	6.02082	2.12766	0	0	8.14848	73.2789	26.7211	27.7778	25.9259	22.2222	9.25926	21.7593
17	EOS	90.0145	7.07707	2.76297	0	0.145419	9.85437	83.5878	16.4122	18.4028	20.3704	27.7778	22.2222	21.412
17	SOS	97.7464	2.0327	0.0441891	0	0.176757	2.08057	91.6945	8.30549	14.5833	15.7407	22.2222	12.963	15.7407
18	EOS	79.0771	18.0784	2.8445	0	0	20.9229	80.379	19.621	20.1389	25	41.6667	18.5185	24.537
18	SOS	87.196	10.7692	1.7866	0	0.248139	12.5871	72.0175	27.9825	24.6528	20.3704	33.3333	20.3704	23.9583
19	EOS	91.3191	3.32582	5.07328	0	0.281849	8.42284	50.9464	49.0536	22.9167	20.8333	36.1111	14.8148	22.5694
20	EOS	93.8033	5.5145	0.341103	0	0.341103	5.87564	78.3491	21.6509	18.0556	12.963	22.2222	9.25926	15.2778
20	SOS	98.8854	0.796178	0.159236	0	0.159236	0.956938	90.7196	9.2804	15.2778	15.7407	16.6667	12.963	15.0463
21	EOS	93.75	5.59524	0.47619	0	0.178571	6.08229	75.5228	24.4772	18.0556	18.0556	27.7778	14.8148	18.8657
21	SOS	94.6347	4.16667	0.799087	0	0.399543	4.98567	75.9988	24.0012	16.6667	16.6667	33.3333	11.1111	18.0556
22	SOS	92.5603	4.61775	2.56542	0	0.256542	7.20165	94.4416	5.55844	15.9722	16.6667	33.3333	22.2222	20.6019
23	EOS	93.2886	5.25727	1.1745	0	0.279642	6.4498	70.7137	29.2863	8.33333	13.4259	50	16.6667	18.6343
23	SOS	92.0838	5.05618	1.88968	0.102145	0.868233	7.10974	75.5947	24.4053	19.4444	20.3704	36.1111	12.963	20.8333
24	EOS	95.2326	3.49865	0.692042	0	0.576701	4.215	83.7924	16.2076	20.4861	18.5185	25	11.1111	18.4028
24	SOS	95.0707	3.47192	1.15731	0	0.300043	4.64316	80.8104	19.1896	20.4861	18.5185	25	11.1111	18.4028
25	EOS	94.6981	3.63777	1.43189	0	0.232198	5.08146	96.1078	3.89222	26.0417	24.0741	30.5556	5.55556	21.1806
25	SOS	95.2837	3.97937	0.700074	0	0.036846	4.68116	79.735	20.265	26.0417	22.2222	27.7778	12.963	22.1065
26	EOS	77.6662	17.1476	5.06064	0	0.125471	22.2362	74.7866	25.2134	37.5	25.9259	33.3333	22.2222	30.0926
26	SOS	87.5536	8.8412	3.47639	0	0.128755	12.3335	67.2083	32.7917	28.8194	9.25926	36.1111	16.6667	22.1065
27	EOS	90.3887	6.58096	2.60178	0	0.428528	9.22226	98.6771	1.32291	15.9722	20.8333	47.2222	24.0741	24.4213
28	EOS	88.6606	6.4688	4.83257	0	0.0380518	11.3057	78.5485	21.4515	15.625	9.72222	36.1111	12.963	16.8981
28	SOS	96.574	2.28571	0.659341	0	0.483516	2.95936	85.2483	14.7517	10.4167	9.25926	25	12.963	13.1944
29	EOS	92.7831	3.72361	3.49328	0	0	7.21689	85.7326	14.2674	12.5	11.5741	30.5556	5.55556	13.5417
29	SOS	96.3469	2.91513	0.701107	0	0.0369004	3.61757	89.2041	10.7959	15.2778	17.5926	27.7778	1.85185	14.5833
30	EOS	69.3333	26.9259	3.55556	0	0.185185	30.538	61.991	38.009	52.7778	33.7963	33.3333	20.3704	36.6898
30	SOS	80.1418	18.8731	0.866824	0	0.118203	19.7633	54.9073	45.0927	42.0139	31.4815	33.3333	18.5185	32.0602
31	EOS	96.7681	0.874525	2.24335	0	0.114068	3.12143	93.0064	6.99364	8.33333	10.6481	27.7778	5.55556	11.4583
31	SOS	98.3854	0.80732	0.699677	0	0.107643	1.50862	82.5214	17.4786	11.1111	7.40741	16.6667	5.55556	9.72222
32	EOS	100	0	0	0	0	0	98.3062	1.72303	0	0	0	3.7037	0.925926
32	SOS	99.9469	0	0.0530786	0	0	0.0530786	91.7787	8.22131	1.38889	0	5.55556	1.85185	1.85185
33	EOS	81.6993	17.6815	0.309598	0	0.309598	18.0469	68.4645	31.5355	24.3056	25.9259	38.8889	20.3704	26.1574
33	SOS	81.1558	17.6597	0.969131	0	0.215363	18.6691	41.8558	58.1442	38.8889	27.7778	36.1111	16.6667	30.0926
35	EOS	99.7802	0.21978	0	0	0	0.21978	91.3279	8.67209	6.94444	0	5.55556	5.55556	4.62963
35	SOS	99.6933	0.153374	0	0	0.153374	0.15361	93.3081	6.69192	8.33333	0	5.55556	5.55556	5.09259
36	EOS	93.449	1.2318	4.70325	0.335946	0.279955	6.2886	81.0392	18.9608	8.33333	14.8148	33.3333	7.40741	13.8889
36	SOS	96.2629	1.93299	1.46048	0.0859107	0.257732	3.48837	68.4481	31.5519	11.1111	21.2963	38.8889	11.1111	18.287
37	EOS	85.8054	11.3897	2.16745	0.0849979	0.552486	13.7179	52.925	47.075	22.5694	25.463	36.1111	16.6667	24.0741
37	SOS	82.1586	15.1101	2.46696	0	0.264317	17.6237	52.9707	47.0293	22.2222	29.6296	33.3333	16.6667	24.537
38	EOS	100	0	0	0	0	0	97.8708	2.12924	0	0	0	0	0
38	SOS	100	0	0	0	0	0	99.5166	0.485795	0	0	0	5.55556	1.38889
39	EOS	99.6889	0.124456	0	0	0.186683	0.124688	89.6957	10.3043	2.77778	1.85185	0	7.40741	3.24074
39	SOS	100	0	0	0	0	0	99.5589	0.441143	2.77778	1.85185	11.1111	11.1111	6.01852
40	EOS	99.6618	0.338219	0	0	0	0.338219	95.0495	4.9505	3.47222	0	5.55556	12.963	5.32407
40	SOS	98.6784	0.881057	0.244738	0	0.195791	1.128	91.1765	8.82353	2.77778	3.7037	11.1111	20.3704	8.7963
41	SOS	99.3892	0.17452	0.08726	0.34904	0	0.61082	89.9174	10.0826	1.38889	7.40741	11.1111	5.55556	5.55556
42	EOS	93.394	5.10285	1.42405	0	0.0791139	6.53207	77.3731	22.6269	24.3056	18.5185	25	14.8148	20.6019
42	SOS	96.593	3.10745	0.224635	0	0.0748783	3.33458	97.8881	2.11193	18.4028	16.6667	22.2222	18.5185	18.6343
43	EOS	87.7598	4.11085	8.03695	0	0.0923788	12.159	91.3997	8.60034	17.0139	19.4444	41.6667	16.6667	21.6435
43	SOS	89.6084	1.65663	8.63454	0	0.100402	10.3015	85.2483	14.7517	13.1944	18.5185	44.4444	14.8148	20.1389
44	EOS	95.5931	1.07829	3.09423	0	0.234412	4.18233	65.8508	34.1492	10.4167	12.037	33.3333	16.6667	16.2037
44	SOS	98.7288	0.50077	0.731895	0	0.0385208	1.23314	78.7386	21.2614	4.16667	1.85185	33.3333	11.1111	10.1852
45	EOS	89.385	9.70387	0.820046	0	0.0911162	10.5335	96.8343	3.16574	15.9722	24.0741	22.2222	18.5185	19.6759
45	SOS	90.0323	9.05172	0.80819	0	0.107759	9.87055	87.0496	12.9504	19.4444	20.3704	30.5556	11.1111	19.4444
46	EOS	93.0423	6.41201	0.409277	0	0.136426	6.8306	98.6236	1.37642	8.33333	25.463	41.6667	20.3704	21.1806
46	SOS	97.3646	1.58122	1.00623	0.0479157	0	2.63536	50.9182	49.0818	9.72222	16.6667	30.5556	7.40741	14.3519
47	EOS	84.6696	8.8299	5.85049	0.325027	0.325027	15.0543	95.8037	4.19626	16.3194	18.9815	30.5556	14.8148	18.9815
47	SOS	85.8768	11.6466	2.00803	0.267738	0.200803	13.9504	93.266	6.73401	19.4444	21.2963	33.3333	7.40741	19.213
48	EOS	80.4174	17.6	1.56522	0.0695652	0.347826	19.3019	93.9056	6.09436	19.0972	29.1667	33.3333	16.6667	23.3796
48	SOS	84.4961	12.5522	2.83244	0	0.119261	15.403	62.8123	37.1877	23.9583	24.0741	30.5556	9.25926	21.412
49	EOS	81.9319	14.3644	3.55355	0	0.15015	17.9449	91.6925	8.30755	14.5833	14.8148	50	16.6667	21.0648
49	SOS	76.578	16.9536	6.36411	0	0.10433	23.342	80.2048	19.7952	14.5833	12.037	41.6667	5.55556	16.2037
50	EOS	85.1222	13.8151	0.850159	0	0.21254	14.6965	83.4001	16.5999	33.6806	26.8519	27.7778	11.1111	25.3472
50	SOS	89.1578	9.98487	0.453858	0	0.403429	10.481	90.6419	9.35808	30.5556	28.7037	27.7778	11.1111	24.7685
51	EOS	98.7336	1.13071	0.135685	0	0	1.2664	96.2884	3.71156	9.72222	3.7037	11.1111	7.40741	7.87037
51	SOS	98.7342	1.00211	0.263713	0	0	1.26582	88.3051	11.6949	9.72222	11.1111	11.1111	7.40741	9.72222
52	EOS	87.0637	10.2669	2.31006	0.154004	0.205339	12.7572	82.3276	17.6724	10.4167	19.4444	27.7778	7.40741	14.8148
52	SOS	92.9816	3.82381	3.19458	0	0	7.01839	88.5538	11.4462	12.5	19.4444	27.7778	5.55556	15.0463
53	EOS	96.5983	2.95148	0.450225	0	0	3.4017	99.9195	0.0805472	4.16667	20.3704	25	12.963	13.8889
53	SOS	97.9063	1.76309	0.330579	0	0	2.09366	94.863	5.13699	10.4167	5.55556	16.6667	14.8148	11.3426
54	EOS	90.1493	9.73134	0.0597015	0	0.0597015	9.79689	34.8471	65.1529	28.8194	31.4815	33.3333	18.5185	27.662
54	SOS	84.4102	12.8038	2.60818	0	0.17783	15.4394	62.7844	37.2156	21.875	22.2222	19.4444	12.963	19.3287
55	EOS	87.7349	12.0042	0.26096	0	0	12.2651	69.4821	30.5179	32.2917	18.0556	27.7778	11.1111	22.6852
55	SOS	84.2405	15.5003	0.207361	0	0.0518403	15.7158	75.3956	24.6044	32.2917	18.9815	27.7778	11.1111	22.9167
56	EOS	99.7262	0.219058	0	0	0.0547645	0.219178	99.8947	0.105263	5.55556	7.87037	22.2222	7.40741	9.375
56	SOS	100	0	0	0	0	0	96.5549	3.44515	1.38889	1.85185	13.8889	3.7037	4.16667
58	SOS	92.8854	6.19236	0.922266	0	0	7.11462	82.1627	17.8373	11.8056	13.4259	27.7778	9.25926	14.2361
59	EOS	90.1128	8.22139	1.66577	0	0	9.88716	76.1276	23.8724	13.8889	26.3889	41.6667	12.963	21.412
59	SOS	95.2278	4.06725	0.704989	0	0	4.77223	98.5432	1.4783	11.1111	34.7222	38.8889	9.25926	21.1806
60	EOS	93.3297	4.66377	2.00651	0	0	6.67028	83.0857	16.9143	20.1389	18.5185	27.7778	14.8148	19.6759
60	SOS	75.1759	20.9213	3.45489	0	0.447857	24.4859	62.2384	37.7616	35.7639	28.7037	33.3333	16.6667	28.8194
61	EOS	83.9038	14.8329	1.05949	0	0.203749	15.9249	88.8652	11.1348	36.4583	23.1481	33.3333	20.3704	28.588
61	SOS	79.7864	12.7773	7.35415	0	0.0821693	20.148	75.1736	24.8264	32.9861	16.2037	36.1111	16.6667	25.2315
62	EOS	93.3333	3.33333	0.5	0	2.83333	3.94511	88.6263	11.3737	9.72222	5.55556	11.1111	20.3704	11.5741
62	SOS	95.8446	3.25203	0.0903342	0	0.813008	3.36976	78.2675	21.7325	2.77778	1.85185	2.77778	22.2222	7.40741
63	EOS	98.018	0.12012	1.62162	0	0.24024	1.74594	91.0506	8.94942	0	8.33333	16.6667	9.25926	7.17593
63	SOS	99.8366	0.0544662	0	0	0.108932	0.0545256	90.3179	9.68208	4.16667	0	8.33333	5.55556	4.16667
64	EOS	78.5502	19.489	1.78253	0	0.178253	21.3095	83.8647	16.1353	30.9028	21.2963	47.2222	16.6667	27.662
64	SOS	78.2123	21.3408	0.335196	0	0.111732	21.7002	54.2756	45.7244	20.1389	25	36.1111	20.3704	24.0741
65	EOS	81.378	17.815	0.806952	0	0	18.622	78.7793	21.2207	25.6944	24.0741	27.7778	18.5185	23.8426
65	SOS	89.0653	10.7584	0.117578	0	0.0587889	10.8824	89.2464	10.7536	27.4306	24.0741	27.7778	14.8148	23.4954
66	EOS	87.5596	12.3346	0	0	0.105876	12.3476	77.044	22.956	18.75	24.0741	30.5556	18.5185	21.9907
66	SOS	85.1127	11.981	2.84698	0	0.059312	14.8368	55.0725	44.9275	23.9583	24.0741	36.1111	16.6667	24.1898
67	EOS	98.1982	1.287	0.32175	0	0.19305	1.61186	97.2569	2.74314	6.94444	7.40741	8.33333	11.1111	8.33333
67	SOS	97.7794	1.79083	0.429799	0	0	2.22063	92.489	7.51105	6.25	9.25926	16.6667	3.7037	8.10185
68	EOS	90.6805	9.1716	0.147929	0	0	9.31953	73.5878	26.4122	11.1111	10.1852	19.4444	16.6667	13.6574
68	SOS	88.2395	9.76479	1.99572	0	0	11.7605	68.5333	31.4667	9.72222	11.1111	25	16.6667	14.3519
69	EOS	87.7608	8.98876	2.56822	0.642055	0.0401284	12.2039	90.1306	9.86938	22.2222	25.463	41.6667	18.5185	25.3472
69	SOS	87.512	10.4785	1.96172	0	0.0478469	12.4461	92.1176	7.88243	20.1389	21.7593	41.6667	18.5185	23.7269
70	EOS	95.5289	3.59869	0.87241	0	0	4.4711	82.3899	17.6101	11.8056	14.3519	33.3333	5.55556	14.4676
70	SOS	96.8731	1.34887	1.41018	0	0.367872	2.76923	99.6429	0.357143	6.25	7.87037	30.5556	12.963	12.3843
71	EOS	94.4398	3.07054	2.32365	0	0.165975	5.40316	81.5911	18.4089	7.63889	25	30.5556	14.8148	17.5926
71	SOS	97.3936	2.25891	0.347524	0	0	2.60643	97.7778	2.22222	6.94444	17.5926	25	14.8148	14.5833
72	EOS	97.3791	2.44613	0	0.116482	0.0582411	2.5641	83.6915	16.3085	6.94444	12.037	5.55556	12.963	9.49074
72	SOS	97.6096	2.39044	0	0	0	2.39044	95.6522	4.34783	6.94444	7.40741	8.33333	7.40741	7.40741
73	SOS	97.252	1.03049	1.6316	0	0.0858738	2.66437	80.9487	19.0513	4.16667	16.6667	25	9.25926	12.037
74	EOS	95.0292	1.34503	3.62573	0	0	4.97076	86.2191	13.7809	7.63889	11.1111	25	7.40741	11.3426
74	SOS	98.431	0.261506	1.20293	0	0.104603	1.46597	76.0228	23.9772	9.375	11.1111	22.2222	9.25926	11.9213
75	EOS	99.8696	0.065189	0.065189	0	0	0.130378	96.5947	3.40532	5.55556	0	16.6667	7.40741	6.48148
75	SOS	99.5781	0.351617	0.0703235	0	0	0.421941	99.2606	0.739372	4.16667	3.7037	16.6667	5.55556	6.48148
76	EOS	85.1249	12.8995	1.9756	0	0	14.8751	57.2393	42.7607	25.6944	28.2407	30.5556	16.6667	24.8843
76	SOS	80.275	17.9319	1.73341	0	0.0597729	19.677	81.6514	18.3486	21.1806	22.2222	30.5556	25.9259	24.1898
77	EOS	96.4543	3.54571	0	0	0	3.54571	89.5577	10.4423	22.9167	20.3704	30.5556	16.6667	21.9907
77	SOS	93.8356	5.19406	0.97032	0	0	6.16438	80.1669	19.8331	14.5833	12.963	30.5556	1.85185	13.6574
78	EOS	78.8241	16.1933	4.88291	0	0.0996512	21.0973	80.1724	19.8276	27.0833	24.0741	33.3333	14.8148	24.3056
78	SOS	80.906	18.578	0.516055	0	0	19.094	50.9511	49.0489	8.33333	12.037	41.6667	12.963	15.9722
79	EOS	81.0069	13.7757	4.80549	0	0.411899	18.6581	72.0625	27.9375	36.8056	25.9259	38.8889	16.6667	29.3981
79	SOS	82.085	16.1191	1.66448	0	0.131406	17.807	64.0394	35.9606	28.125	21.7593	30.5556	18.5185	24.537
80	EOS	91.7549	7.62787	0.440917	0	0.176367	8.08304	91.7549	0	18.75	12.963	30.5556	20.3704	19.6759
80	SOS	91.7731	5.92744	1.94175	0	0.35769	7.89744	78.668	21.332	9.72222	11.1111	30.5556	16.6667	15.2778
81	EOS	100	0	0	0	0	0	99.4226	0.577367	2.77778	2.31481	2.77778	3.7037	2.89352
81	SOS	98.8897	0.208189	0.902151	0	0	1.11034	98.7342	1.26582	1.38889	1.85185	19.4444	12.963	7.40741
82	EOS	99.8773	0	0	0	0.122699	0	80.2486	19.7514	0	1.85185	0	7.40741	2.31481
82	SOS	100	0	0	0	0	0	95.0157	4.9843	0	1.85185	8.33333	5.55556	3.24074
83	EOS	89.2913	9.6063	1.10236	0	0	10.7087	85.5433	14.4567	25.3472	16.6667	27.7778	11.1111	20.0231
83	SOS	84.629	13.4717	1.50177	0	0.397527	15.0333	86.1728	13.8272	28.8194	31.9444	33.3333	14.8148	26.8519
84	EOS	87.1051	11.8591	0.983946	0	0.0517866	12.8497	100	0	22.9167	26.8519	30.5556	18.5185	24.0741
84	SOS	90.2918	7.85146	1.37931	0	0.477454	9.27505	96.2617	3.73832	20.8333	25	33.3333	22.2222	24.3056
85	EOS	95.607	3.67412	0.71885	0	0	4.39297	95.291	4.70896	6.94444	12.5	30.5556	3.7037	11.4583
85	SOS	97.0813	2.71022	0.208478	0	0	2.91869	90.1235	9.87654	7.63889	13.8889	33.3333	3.7037	12.5
86	EOS	99.4371	0	0.460594	0	0.102354	0.461066	96.9436	3.05643	4.16667	1.85185	2.77778	7.40741	4.16667
86	SOS	98.9138	0.135777	0.746775	0	0.203666	0.884354	97.9144	2.08562	1.38889	0	0	1.85185	0.925926
87	SOS	92.3488	5.69395	1.89798	0	0.059312	7.59644	88.75	11.25	4.16667	3.7037	50	14.8148	14.3519
88	EOS	79.9222	19.8347	0.194458	0	0.0486145	20.0389	79.9222	0	23.6111	31.9444	33.3333	16.6667	25.5787
89	EOS	71.8573	15.8962	12.2466	0	0	28.1427	71.5493	28.4507	17.0139	12.963	30.5556	18.5185	18.6343
89	SOS	64.5133	32.3009	3.09735	0	0.0884956	35.4296	64.7597	35.2403	18.0556	7.40741	38.8889	14.8148	18.0556
90	SOS	90.5013	9.12929	0.105541	0	0.263852	9.25926	96.3491	3.65088	20.4861	27.3148	30.5556	22.2222	24.3056
91	EOS	67.8488	29.9419	1.9186	0	0.290698	31.9534	56.5148	43.4852	35.7639	29.1667	30.5556	18.5185	28.9352
91	SOS	78.6863	17.593	3.62885	0	0.0918695	21.2414	53.8576	46.1424	33.6806	23.6111	33.3333	22.2222	28.2407
92	EOS	93.4295	6.46368	0.106838	0	0	6.57051	93.1055	6.89452	17.0139	19.4444	25	20.3704	19.7917
92	SOS	91.6573	7.38444	0.901917	0	0.0563698	8.29103	97.2559	2.82152	15.625	18.5185	25	22.2222	19.5602
93	EOS	95.5097	4.24757	0.242718	0	0	4.49029	97.6907	2.36386	15.9722	13.4259	27.7778	18.5185	17.9398
93	SOS	92.9518	6.14458	0.903614	0	0	7.04819	95.4198	4.58015	14.5833	24.537	33.3333	18.5185	21.1806
94	EOS	94.9296	4.56338	0.056338	0.28169	0.169014	4.90971	44.556	55.444	20.4861	24.0741	22.2222	11.1111	19.3287
94	SOS	92.7053	5.68639	1.43596	0	0.172315	7.13464	50.8133	49.1867	15.9722	16.6667	22.2222	11.1111	15.9722
95	EOS	82.7063	15.5947	1.21359	0	0.485437	16.8902	69.6009	30.3991	7.63889	8.33333	16.6667	12.963	10.6481
95	SOS	84.0144	8.35337	7.09135	0.240385	0.300481	15.7324	-1	-1	4.51389	9.25926	33.3333	22.2222	14.9306
96	EOS	85.9659	10.787	3.082	0	0.165107	13.892	93.7542	6.2458	20.4861	20.3704	41.6667	18.5185	23.4954
96	SOS	89.7971	9.01917	1.18377	0	0	10.2029	91.5481	8.45188	2.77778	6.48148	44.4444	12.963	13.1944
97	EOS	94.6708	4.45141	0.564263	0	0.31348	5.03145	87.2784	12.7216	13.1944	10.1852	30.5556	18.5185	16.6667
97	SOS	93.5954	4.69245	1.71211	0	0	6.40457	84.8252	15.1748	11.8056	12.037	33.3333	20.3704	17.5926
98	EOS	79.8823	17.8705	2.24719	0	0	20.1177	72.2397	27.7603	15.9722	14.8148	25	16.6667	17.3611
98	SOS	82.8662	16.0233	1.11052	0	0	17.1338	81.2908	18.7092	14.9306	12.037	19.4444	20.3704	16.3194
99	EOS	81.2529	16.5332	2.21385	0	0	18.7471	-1	-1	25.3472	25	41.6667	20.3704	26.7361
99	SOS	68.0625	28.5625	3.375	0	0	31.9375	-1	-1	24.6528	20.3704	47.2222	14.8148	24.8843
100	EOS	93.2455	5.69244	1.06202	0	0	6.75446	89.9635	10.0365	23.6111	16.6667	30.5556	16.6667	21.2963
100	SOS	93.7888	4.73005	1.48113	0	0	6.21118	83.8622	16.1378	15.9722	26.8519	36.1111	16.6667	22.2222
101	EOS	81.3437	15.969	2.68734	0	0	18.6563	-1	-1	27.7778	13.4259	25	14.8148	20.4861
101	SOS	85.1096	14.0745	0.81591	0	0	14.8904	79.0719	20.9281	25.6944	20.3704	33.3333	20.3704	24.3056
102	EOS	87.1911	8.9763	2.42057	0	1.412	11.5601	68.2828	31.7172	20.1389	24.0741	33.3333	9.25926	20.6019
103	SOS	98.6085	0.126502	1.26502	0	0	1.39152	96.9863	3.0137	2.77778	1.85185	5.55556	9.25926	4.62963
104	EOS	88.1507	5.13699	6.71233	0	0	11.8493	-1	-1	2.77778	9.72222	47.2222	9.25926	13.5417
104	SOS	89.0551	4.55472	6.11829	0.271924	0	10.9449	79.0483	20.9517	6.94444	20.8333	36.1111	1.85185	14.0046
105	EOS	79.987	17.7461	2.20207	0	0.0647668	19.9611	89.6199	10.3801	38.5417	25.9259	36.1111	22.2222	30.9028
105	SOS	80.2485	17.6586	2.09287	0	0	19.7515	-1	-1	27.7778	23.6111	38.8889	12.963	24.8843
106	EOS	83.6187	15.8676	0.513699	0	0	16.3813	94.5307	5.46928	17.3611	17.1296	33.3333	9.25926	17.9398
106	SOS	85.2113	14.6714	0	0	0.117371	14.6886	96.5976	3.40237	15.2778	16.2037	36.1111	9.25926	17.4769
107	EOS	79.3178	16.026	4.6562	0	0	20.6822	87.4375	12.5625	20.8333	28.7037	36.1111	18.5185	24.7685
107	SOS	82.8231	13.2653	3.7415	0	0.170068	17.0358	94.1022	5.89777	23.9583	25.9259	30.5556	16.6667	23.7269
108	EOS	87.7695	12.1476	0.0829187	0	0	12.2305	99.2712	0.728787	36.4583	36.1111	33.3333	12.963	29.9769
108	SOS	89.0399	10.3463	0.613766	0	0	10.9601	-1	-1	21.875	37.963	33.3333	14.8148	26.0417
109	EOS	91.2134	2.41748	6.13668	0	0.23245	8.57409	86.882	13.118	4.16667	9.72222	50	3.7037	13.0787
109	SOS	95.9788	0.265135	3.71189	0	0.0441891	3.97878	100	0	2.08333	4.16667	58.3333	12.963	14.6991
110	EOS	97.9373	0.49505	1.40264	0	0.165017	1.90083	-1	-1	0	6.01852	19.4444	5.55556	6.13426
112	EOS	97.5078	2.3053	0.124611	0	0.0623053	2.43142	89.8734	10.1266	1.38889	13.8889	27.7778	5.55556	9.9537
112	SOS	99.9372	0	0	0	0.0628141	0	97.9772	2.02276	1.38889	16.2037	16.6667	16.6667	11.4583
113	EOS	88.1379	8.62069	2.89655	0	0.344828	11.5571	94.9212	5.07881	15.9722	16.6667	38.8889	18.5185	20.6019
113	SOS	90.1082	6.64606	2.93663	0	0.309119	9.6124	-1	-1	9.02778	12.037	36.1111	22.2222	17.5926
115	SOS	89.2074	8.4317	2.36088	0	0	10.7926	-1	-1	13.1944	12.963	22.2222	12.963	14.5833
116	EOS	83.3841	13.1098	3.5061	0	0	16.6159	36.7771	63.2229	15.9722	32.4074	36.1111	11.1111	22.2222
116	SOS	88.3436	9.25358	2.40286	0	0	11.6564	36.7863	63.2137	21.1806	38.4259	38.8889	11.1111	25.9259
117	EOS	87.9863	10.0114	1.65904	0	0.343249	11.7107	88.051	11.949	10.4167	21.2963	30.5556	18.5185	18.5185
117	SOS	90.5901	7.81499	1.22275	0	0.372142	9.0715	98.6324	1.36761	8.68056	12.5	30.5556	11.1111	13.8889
118	EOS	80.1226	14.9299	4.94746	0	0	19.8774	64.7654	35.2346	21.1806	36.1111	33.3333	16.6667	25.8102
118	SOS	76.6088	14.8621	8.52911	0	0	23.3912	53.554	46.446	18.75	27.3148	44.4444	16.6667	24.6528
119	EOS	89.0268	10.0588	0.718485	0	0.19595	10.7984	95.7018	4.29825	15.9722	24.537	27.7778	16.6667	20.2546
119	SOS	89.9941	8.24014	1.58917	0	0.176574	9.8467	88.2708	11.7292	11.8056	15.7407	33.3333	9.25926	15.7407
120	EOS	84.113	14.2101	1.54457	0	0.132392	15.7755	71.5816	28.4184	15.2778	17.1296	30.5556	20.3704	19.5602
120	SOS	81.2438	18.6575	0.0987167	0	0	18.7562	-1	-1	24.6528	30.0926	36.1111	20.3704	26.8519
121	EOS	83.7748	13.3554	2.86976	0	0	16.2252	62.0798	37.9202	20.8333	24.0741	33.3333	18.5185	23.1481
121	SOS	85.705	13.3812	0.78329	0	0.130548	14.183	84.1962	15.8038	19.4444	21.2963	25	16.6667	20.1389
122	EOS	88.3658	8.54069	3.09348	0	0	11.6342	89.4587	10.5413	18.75	16.6667	27.7778	16.6667	19.213
122	SOS	93.3103	5.76701	0.922722	0	0	6.68973	86.0666	13.9334	19.4444	18.5185	22.2222	20.3704	19.9074
123	EOS	94.4858	2.28515	3.22901	0	0	5.51416	73.2699	26.7301	17.3611	20.3704	30.5556	14.8148	19.6759
123	SOS	93.4841	3.98492	2.42326	0	0.107701	6.41509	88.1226	11.8774	14.5833	21.7593	27.7778	18.5185	19.5602
124	EOS	81.3478	12.9964	5.5355	0	0.120337	18.5542	45.9245	54.0755	19.4444	23.1481	38.8889	14.8148	22.4537
124	SOS	87.0459	12.5428	0.411241	0	0	12.9541	90.1623	9.83773	25	29.6296	30.5556	16.6667	25
125	EOS	80.7414	16.5009	2.16998	0	0.587703	18.7813	87.9288	12.0712	29.8611	29.1667	30.5556	20.3704	27.4306
125	SOS	80.5632	8.77968	10.0497	0	0.607399	18.9444	71.8427	28.1573	22.2222	23.6111	41.6667	20.3704	25.3472
126	EOS	98.5965	0.85213	0.350877	0.0501253	0.150376	1.25502	99.1483	0.851668	2.77778	22.2222	36.1111	16.6667	16.6667
126	SOS	99.272	0.312012	0.312012	0	0.104004	0.624675	69.6488	30.3512	1.73611	18.5185	27.7778	16.6667	14.0046
127	EOS	82.1586	13.2709	4.57048	0	0	17.8414	77.7382	22.2618	24.3056	24.537	30.5556	12.963	22.5694
127	SOS	88.4058	9.80392	1.79028	0	0	11.5942	89.9271	10.0729	23.6111	27.7778	33.3333	14.8148	24.0741
128	EOS	98.1784	1.63317	0.188442	0	0	1.82161	94.5691	5.43093	10.4167	9.72222	27.7778	16.6667	14.6991
128	SOS	97.7382	1.23372	0.959561	0	0.0685401	2.19479	88.4657	11.5343	10.4167	17.5926	27.7778	14.8148	16.2037
129	EOS	89.0326	10.0575	0.814176	0	0.0957854	10.8821	93.1911	6.80886	11.4583	9.25926	11.1111	29.6296	15.3935
129	SOS	87.6932	9.80975	2.49703	0	0	12.3068	86.2357	13.7643	9.02778	8.33333	11.1111	27.7778	13.8889
130	EOS	81.5003	18.1956	0.253421	0	0.0506842	18.4584	70.754	29.246	18.0556	25.463	13.8889	22.2222	20.2546
130	SOS	82.9094	16.8124	0.238474	0	0.0397456	17.0577	99.0291	0.970874	24.3056	29.1667	22.2222	20.3704	24.1898
131	EOS	90.0239	9.02031	0.537634	0	0.41816	9.59808	63.843	36.157	15.9722	28.7037	25	16.6667	20.8333
131	SOS	89.4149	9.59895	0.657462	0	0.328731	10.2902	79.644	20.356	16.3194	27.7778	19.4444	14.8148	19.3287
132	EOS	88.8434	4.32605	6.8306	0	0	11.1566	89.0452	10.9548	6.94444	10.1852	38.8889	9.25926	13.6574
132	SOS	92.4569	2.10129	4.79526	0.646552	0	7.5431	65.4182	34.5818	5.55556	5.55556	27.7778	11.1111	10.6481
133	EOS	98.8052	0.987013	0.207792	0	0	1.19481	89.9568	10.0432	4.86111	5.55556	25	7.40741	9.02778
133	SOS	99.6622	0.225225	0.112613	0	0	0.337838	95.4361	4.56389	6.94444	11.1111	13.8889	7.40741	9.25926
134	EOS	93.4233	4.89039	1.68634	0	0	6.57673	53.4842	46.5158	6.94444	13.8889	33.3333	12.963	14.5833
134	SOS	95.9022	1.25578	2.84204	0	0	4.09782	80.8855	19.1145	2.77778	11.5741	36.1111	14.8148	13.5417
135	EOS	76.1556	22.5479	1.01466	0	0.281849	23.6292	63.5	36.5	20.4861	24.0741	22.2222	18.5185	21.1806
135	SOS	74.9542	21.7471	3.29872	0	0	25.0458	47.3273	52.6727	13.8889	19.4444	30.5556	24.0741	20.6019
136	EOS	98.0375	0.892061	0.669045	0	0.401427	1.5674	98.6928	1.30719	17.3611	21.2963	30.5556	14.8148	19.9074
136	SOS	93.4066	4.73005	1.67224	0	0.191113	6.41455	85.8333	14.1667	15.9722	22.2222	30.5556	16.6667	20.1389
137	EOS	97.3641	2.36134	0.274574	0	0	2.63591	94.8598	5.14019	11.8056	1.85185	22.2222	14.8148	11.8056
137	SOS	97.0828	2.03528	0.881954	0	0	2.91723	83.6576	16.3424	9.02778	5.55556	25	20.3704	13.6574
138	EOS	91.3905	6.83104	1.29345	0	0.485044	8.16409	88.5435	11.4565	9.02778	14.8148	25	14.8148	14.5833
138	SOS	94.331	5.58566	0	0	0.0833681	5.59032	90.9553	9.04469	6.94444	13.8889	16.6667	12.963	11.8056
139	EOS	99.2968	0.351617	0.21097	0.140647	0	0.703235	97.9564	2.0436	0	7.40741	16.6667	9.25926	6.94444
139	SOS	99.3759	0.554785	0.0693481	0	0	0.624133	79.0774	20.9226	1.38889	5.55556	16.6667	14.8148	8.33333
140	EOS	89.4884	4.76524	5.53609	0	0.210231	10.323	88.4706	11.5294	4.86111	8.7963	30.5556	20.3704	14.0046
140	SOS	95.1636	1.84922	2.84495	0.142248	0	4.83642	81.1702	18.8298	4.86111	13.4259	36.1111	20.3704	16.088
141	EOS	93.3096	3.77224	2.56228	0	0.355872	6.35714	85.6826	14.3174	7.29167	17.5926	38.8889	16.6667	17.4769
141	SOS	91.2192	5.44267	2.24964	0	1.08853	7.77696	87.7495	12.2505	6.25	19.9074	36.1111	18.5185	17.7083
142	EOS	84.523	6.71378	8.76325	0	0	15.477	69.2308	30.7692	10.4167	11.1111	22.2222	20.3704	15.0463
142	SOS	81.2788	9.95386	7.91035	0	0.856955	18.0186	74.3811	25.6189	11.1111	11.1111	25	22.2222	16.2037
143	EOS	77.7638	21.1854	0.966793	0	0.0840689	22.1708	50.7719	49.2281	27.0833	31.0185	22.2222	20.3704	25.5787
143	SOS	77.0905	21.4204	1.3173	0	0.171821	22.7768	64.3854	35.6146	26.3889	30.0926	36.1111	20.3704	27.4306
144	EOS	92.2409	7.5275	0.231616	0	0	7.75912	91.8367	8.16327	18.75	18.5185	27.7778	16.6667	19.6759
144	SOS	93.5756	5.52923	0.895208	0	0	6.42443	89.013	10.987	21.1806	16.6667	27.7778	18.5185	20.4861
145	EOS	85.2018	14.2217	0.192184	0	0.384369	14.4695	73.1495	26.8505	21.875	12.963	13.8889	14.8148	16.5509
145	SOS	87.3239	10.5969	1.87793	0	0.201207	12.5	58.8235	41.1765	15.2778	19.9074	25	20.3704	19.3287
146	EOS	97.5543	2.24185	0.203804	0	0	2.44565	96.1444	3.85562	6.94444	7.40741	2.77778	11.1111	7.40741
146	SOS	97.8892	1.97889	0	0	0.131926	1.98151	97.738	2.26202	8.33333	5.55556	2.77778	11.1111	7.40741
147	EOS	87.9694	9.22979	2.80076	0	0	12.0306	82.3328	17.6672	22.9167	26.8519	30.5556	12.963	22.6852
147	SOS	86.9732	12.1073	0.91954	0	0	13.0268	72.4249	27.5751	27.7778	28.7037	25	9.25926	22.9167
148	EOS	83.561	14.264	2.07385	0	0.101163	16.3544	-1	-1	18.0556	22.2222	44.4444	18.5185	23.6111
148	SOS	87.513	7.15026	5.33679	0	0	12.487	63.1935	36.8065	12.5	15.2778	30.5556	18.5185	17.7083
149	EOS	100	0	0	0	0	0	96.7164	3.28358	1.38889	0	0	5.55556	1.85185
149	SOS	100	0	0	0	0	0	97.3734	2.62664	2.08333	0	0	3.7037	1.62037
150	EOS	98.0017	1.21633	0.781929	0	0	1.99826	96.0674	3.93258	6.25	9.72222	13.8889	12.963	10.0694
150	SOS	97.8439	1.63569	0.371747	0	0.148699	2.01042	-1	-1	7.63889	7.40741	30.5556	9.25926	11.8056
151	EOS	94.0559	4.8951	0.949051	0	0.0999001	5.85	99.2469	0.753111	10.0694	17.1296	44.4444	24.0741	21.0648
151	SOS	90.203	6.22242	3.35393	0	0.220653	9.59752	93.2515	6.74847	13.1944	22.2222	47.2222	16.6667	21.9907
152	EOS	97.6156	1.0968	1.28755	0	0	2.38436	91.3898	8.61017	8.33333	14.8148	27.7778	5.55556	12.5
152	SOS	96.9144	0.981767	2.10379	0	0	3.08555	84.8993	15.1007	8.33333	9.25926	30.5556	7.40741	12.037
153	EOS	97.3767	2.41343	0.209864	0	0	2.62329	87.7768	12.2232	8.33333	17.1296	27.7778	11.1111	14.4676
153	SOS	98.6459	0.744753	0.609343	0	0	1.3541	90.0558	9.94424	4.16667	19.9074	36.1111	11.1111	15.162
154	EOS	92.9795	5.47264	1.54782	0	0	7.02045	86.7699	13.2301	13.1944	12.963	36.1111	18.5185	18.287
154	SOS	94.5747	5.22438	0.0669792	0	0.133958	5.29846	90.352	9.64798	10.4167	23.1481	27.7778	20.3704	18.9815
155	EOS	86.2549	6.78909	6.73344	0	0.222593	13.5527	48.9535	51.0465	18.0556	17.1296	36.1111	18.5185	20.9491
155	SOS	88.75	8.125	2.875	0	0.25	11.0276	56.0472	43.9528	19.4444	26.8519	36.1111	16.6667	23.3796
156	EOS	99.5928	0	0.162866	0	0.2443	0.163265	76.3514	23.6486	5.55556	3.7037	19.4444	14.8148	9.72222
156	SOS	99.9228	0	0	0	0.0771605	0	80.7517	19.2483	2.77778	0	25	7.40741	6.94444
157	EOS	95.9305	3.97805	0	0	0.0914495	3.98169	78.3972	21.6028	9.72222	14.8148	16.6667	9.25926	12.037
157	SOS	96.5116	3.17531	0.134168	0	0.178891	3.31541	85.904	14.096	15.9722	12.963	19.4444	11.1111	14.5833
158	EOS	82.8497	15.4404	1.60622	0	0.103627	17.0643	74.1012	25.8988	21.875	22.2222	27.7778	18.5185	22.1065
158	SOS	88.8575	10.7193	0.423131	0	0	11.1425	84.6757	15.3243	24.6528	22.2222	33.3333	20.3704	24.4213
159	EOS	87.1552	7.40741	5.35855	0	0.0788022	12.776	71.0832	28.9168	15.2778	22.6852	33.3333	12.963	19.5602
159	SOS	83.4092	7.35198	9.10865	0	0.130124	16.4821	90.1259	9.87411	18.0556	23.6111	41.6667	20.3704	23.9583
160	EOS	89.1317	7.59057	3.27775	0	0	10.8683	54.6296	45.3704	12.5	37.037	36.1111	14.8148	23.1481
160	SOS	86.2385	9.57569	4.18578	0	0	13.7615	82.9968	17.0032	11.1111	23.6111	36.1111	12.963	18.8657
161	EOS	81.3374	15.9878	2.67477	0	0	18.6626	49.6667	50.3333	16.6667	22.2222	30.5556	18.5185	20.8333
161	SOS	90.4465	8.41121	0.934579	0	0.207684	9.36524	84.4841	15.5159	14.5833	28.7037	22.2222	24.0741	21.7593
162	EOS	82.786	11.5515	5.66251	0	0	17.214	97.9362	2.06379	21.5278	27.7778	30.5556	20.3704	24.3056
162	SOS	87.7135	9.29791	2.8463	0	0.142315	12.1615	94.3509	5.72327	22.5694	31.4815	33.3333	16.6667	25.1157
163	EOS	87.4258	6.31409	5.82839	0.269833	0.1619	12.4324	49.0451	50.9549	16.6667	26.8519	36.1111	18.5185	22.9167
163	SOS	87.344	8.43731	4.09982	0	0.118835	12.5521	93.9891	6.01093	18.0556	18.5185	38.8889	18.5185	21.7593
164	EOS	96.9504	2.5413	0.508259	0	0	3.04956	88.1375	11.8625	8.33333	7.40741	27.7778	3.7037	10.1852
164	SOS	96.8414	2.82258	0.336022	0	0	3.1586	96.264	3.73599	15.9722	16.6667	13.8889	14.8148	15.5093
165	EOS	81.9652	13.9605	4.01438	0	0.0599161	17.9856	58.2278	41.7722	19.7917	27.3148	33.3333	16.6667	23.1481
165	SOS	83.7673	13.9612	2.04986	0	0.221607	16.0466	44.4226	55.5774	21.875	25	33.3333	20.3704	24.1898
166	EOS	76.3683	12.6432	10.9037	0	0.0848536	23.5669	-1	-1	20.1389	35.6481	47.2222	18.5185	28.125
166	SOS	74.3204	18.9879	6.69176	0	0	25.6796	-1	-1	20.1389	25	44.4444	12.963	23.6111
167	EOS	81.8182	16.4744	1.52284	0.184587	0	18.1818	70.8333	29.1667	22.5694	30.0926	33.3333	25.9259	27.0833
167	SOS	82.4929	16.8411	0.38059	0	0.285442	17.271	84.7102	15.2898	18.75	26.3889	33.3333	27.7778	25.3472
168	EOS	65.3121	28.6219	5.94817	0	0.117786	34.6108	52.6502	47.3498	16.3194	21.7593	22.2222	24.0741	20.6019
168	SOS	76.3747	13.6456	9.97963	0	0	23.6253	87.7617	12.2383	20.8333	25	38.8889	14.8148	23.3796
169	EOS	92.1823	6.42686	1.05516	0	0.335731	7.50722	91.9534	8.04661	26.7361	19.4444	33.3333	9.25926	21.6435
169	SOS	93.2849	5.12704	1.58802	0	0	6.71506	88.9812	11.0188	17.0139	14.8148	30.5556	16.6667	18.6343
170	EOS	98.9717	0.308483	0.719794	0	0	1.02828	74.7639	25.2361	0	7.40741	16.6667	1.85185	5.09259
170	SOS	97.8759	0.78256	1.34153	0	0	2.12409	75.3534	24.6466	0	7.40741	16.6667	3.7037	5.55556
171	EOS	80.0202	13.1512	6.52504	0	0.30349	19.7362	85.4375	14.5625	17.0139	35.6481	33.3333	20.3704	25.2315
171	SOS	85.0614	9.09091	5.65111	0	0.19656	14.771	79.8147	20.1853	14.5833	29.1667	36.1111	18.5185	22.8009
172	EOS	88.7166	8.55615	2.56684	0.160428	0	11.2834	86.2394	13.7606	18.0556	14.8148	36.1111	12.963	18.9815
172	SOS	90.2863	8.33333	1.32924	0	0.0511247	9.66752	78.2979	21.7021	22.2222	22.2222	33.3333	16.6667	22.6852
173	EOS	83.0875	14.2782	2.52898	0	0.105374	16.8249	45.0404	54.9596	25.3472	36.1111	33.3333	18.5185	27.662
173	SOS	87.4916	12.3746	0.133779	0	0	12.5084	59.7072	40.2928	24.3056	41.6667	33.3333	18.5185	28.7037
174	EOS	72.037	20.9259	6.91358	0	0.123457	27.8739	45.0216	54.9784	16.6667	21.2963	33.3333	25.9259	22.9167
174	SOS	78.5925	11.4134	9.75754	0	0.236546	21.2211	73.5259	26.4741	20.4861	21.7593	41.6667	16.6667	23.3796
175	EOS	97.744	0.980873	1.27513	0	0	2.25601	94.3032	5.69676	2.77778	7.40741	30.5556	16.6667	12.037
175	SOS	97.2741	0.656234	2.06966	0	0	2.7259	94.4619	5.53814	1.38889	3.7037	38.8889	9.25926	10.1852
176	EOS	86.6527	9.66894	3.6784	0	0	13.3473	72.1658	27.8342	19.0972	24.0741	33.3333	18.5185	22.5694
176	SOS	77.2254	16.7052	5.43353	0	0.635838	22.2804	79.2991	20.7009	17.3611	37.963	33.3333	20.3704	25.9259
177	EOS	96.6622	2.46996	0.867824	0	0	3.33778	79.3103	20.6897	6.94444	9.25926	22.2222	18.5185	12.963
177	SOS	98.0392	1.83428	0.126502	0	0	1.96078	96.8779	3.12213	9.02778	9.25926	22.2222	14.8148	12.7315
178	EOS	99.5293	0.0523013	0.41841	0	0	0.470711	99.6113	0.388727	2.77778	6.48148	27.7778	11.1111	9.9537
178	SOS	99.3968	0	0.603217	0	0	0.603217	97.1349	2.86506	0	5.55556	16.6667	11.1111	6.94444
180	EOS	100	0	0	0	0	0	97.138	2.86195	2.77778	0	2.77778	7.40741	3.24074
181	EOS	88.5777	3.34981	8.07249	0	0	11.4223	83.2539	16.7461	11.1111	15.7407	47.2222	22.2222	21.0648
181	SOS	90.8582	2.0056	7.13619	0	0	9.14179	-1	-1	11.1111	11.1111	47.2222	12.963	17.5926
182	EOS	81.833	13.1236	5.04338	0	0	18.167	87.066	12.934	25.3472	31.9444	33.3333	22.2222	27.5463
182	SOS	87.5391	7.95241	4.3206	0	0.187852	12.2961	84.0678	15.9322	17.7083	23.1481	33.3333	14.8148	20.9491
183	EOS	97.0441	2.28667	0.669269	0	0	2.95594	79.0084	20.9916	2.77778	9.25926	30.5556	14.8148	12.037
184	EOS	81.3084	17.465	1.22664	0	0	18.6916	91.8994	8.10056	31.25	27.7778	38.8889	12.963	27.0833
184	SOS	75.1378	21.2492	3.55175	0	0.061237	24.8162	88.3365	11.6635	34.0278	27.3148	33.3333	9.25926	26.0417
185	EOS	77.1696	18.9586	3.60481	0	0.267023	22.6238	34.7094	65.2906	17.3611	18.5185	22.2222	22.2222	19.6759
185	SOS	75.2635	22.2066	2.1785	0	0.35137	24.4711	81.7694	18.2306	16.3194	17.5926	22.2222	24.0741	19.5602
186	EOS	79.1282	10.6454	10.2263	0	0	20.8718	76.2411	23.7589	23.6111	27.3148	50	18.5185	27.662
186	SOS	82.8883	6.73544	10.1942	0	0.182039	16.9605	84.6359	15.3641	15.625	17.5926	41.6667	12.963	19.7917
187	EOS	96.5571	1.72144	1.64319	0	0.0782473	3.36727	80.4726	19.5274	8.33333	12.963	30.5556	12.963	14.3519
187	SOS	98.893	0.590406	0.442804	0	0.0738007	1.03397	98.2497	1.75029	2.77778	9.25926	38.8889	11.1111	12.5
188	EOS	67.4536	32.2653	0.281057	0	0	32.5464	96.6301	3.36991	34.0278	37.037	47.2222	22.2222	34.0278
188	SOS	73.347	26.3455	0.307535	0	0	26.653	-1	-1	22.5694	29.6296	30.5556	14.8148	23.7269
189	EOS	97.2913	2.21117	0.497512	0	0	2.70868	88.4828	11.5172	11.1111	12.963	33.3333	14.8148	16.2037
189	SOS	90.8994	7.60171	1.33833	0	0.1606	8.95442	86.4111	13.5889	12.5	16.2037	30.5556	20.3704	18.4028
190	SOS	87.0065	9.49525	3.49825	0	0	12.9935	82.3251	17.6749	19.7917	27.7778	33.3333	14.8148	22.8009
191	EOS	90.4074	8.8042	0.788436	0	0	9.59264	78.3814	21.6186	15.2778	13.8889	16.6667	18.5185	15.9722
191	SOS	83.0576	10.7268	6.21554	0	0	16.9424	-1	-1	21.875	22.2222	33.3333	20.3704	23.4954
192	EOS	80.2198	13.0133	5.03181	0	0	18.0451	67.1572	32.8428	17.3611	23.1481	55.5556	16.6667	25
192	SOS	84.6281	13.8292	1.5427	0	0	15.3719	92.8125	7.1875	22.2222	25	44.4444	12.963	24.3056
193	SOS	77.116	15.7367	6.70846	0	0.438871	22.5441	60.3433	39.6567	19.4444	29.6296	33.3333	18.5185	24.0741
194	EOS	94.7335	1.12853	4.13793	0	0	5.26646	60.3936	39.6064	2.77778	17.5926	22.2222	12.963	12.2685
194	SOS	94.3305	4.94572	0.723764	0	0	5.66948	97.2516	2.74841	4.16667	12.5	19.4444	7.40741	9.60648
195	EOS	85.4335	10.578	3.87283	0	0.115607	14.4676	80.603	19.397	19.0972	24.0741	33.3333	18.5185	22.5694
196	EOS	63.0474	32.2163	4.73637	0	0	36.9526	53.4579	46.5421	12.5	24.0741	22.2222	24.0741	19.9074
196	SOS	78.7286	14.8329	6.43847	0	0	21.2714	79.2403	20.7597	23.6111	43.9815	36.1111	24.0741	30.9028
197	EOS	79.5872	14.5069	5.90596	0	0	20.4128	83.8917	16.1083	22.9167	24.0741	38.8889	14.8148	23.8426
197	SOS	84.3607	11.9863	3.53881	0	0.114155	15.5429	66.8652	33.1348	20.8333	26.3889	33.3333	20.3704	24.1898
198	EOS	85.5455	10.6818	3.63636	0	0.136364	14.3377	78.8687	21.1313	21.875	28.7037	33.3333	14.8148	23.7269
198	SOS	87.1011	9.17553	3.59043	0	0.132979	12.783	84.6154	15.3846	18.0556	23.1481	33.3333	16.6667	21.5278
199	EOS	89.4258	7.42297	3.08123	0	0.070028	10.5116	77.423	22.577	17.3611	23.6111	30.5556	16.6667	20.9491
199	SOS	86.8023	7.5	5.34884	0	0.348837	12.8938	53.3026	46.6974	13.8889	14.8148	38.8889	16.6667	18.9815
200	EOS	94.3332	3.27308	2.39375	0	0	5.66683	52.3529	47.6471	8.33333	15.7407	30.5556	9.25926	14.1204
200	SOS	94.0157	2.78215	2.93963	0	0.262467	5.73684	88.0624	11.9376	2.77778	17.1296	38.8889	18.5185	16.3194
201	EOS	81.8727	15.8463	2.28091	0	0	18.1273	68.6347	31.3653	17.3611	21.2963	30.5556	18.5185	20.8333
201	SOS	92.378	7.31707	0.203252	0	0.101626	7.52798	98.9788	1.02115	22.5694	21.2963	27.7778	18.5185	22.1065
202	EOS	93.5637	5.96206	0.474255	0	0	6.43631	89.2057	10.7943	13.8889	22.2222	25	18.5185	18.9815
202	SOS	93.58	5.87595	0.54407	0	0	6.42002	98.5752	1.42476	11.8056	21.2963	27.7778	16.6667	18.0556
203	EOS	47.7143	48.5714	3.71429	0	0	52.2857	71.5412	28.4588	33.6806	29.6296	38.8889	22.2222	30.6713
203	SOS	73.548	22.2854	4.16667	0	0	26.452	80.7107	19.2893	22.5694	27.7778	30.5556	22.2222	25.1157
204	EOS	97.949	1.50075	0.350175	0	0.2001	1.85464	98.4076	1.59236	11.1111	19.4444	33.3333	18.5185	18.75
204	SOS	98.4481	0.436469	1.11542	0	0	1.55189	86.2673	13.7327	9.72222	18.5185	33.3333	14.8148	17.1296
205	EOS	77.6316	19.1338	3.01535	0	0.219298	22.1978	53.5532	46.4468	21.1806	23.1481	30.5556	12.963	21.1806
205	SOS	88.852	8.4937	2.65428	0	0	11.148	96.5741	3.42593	12.8472	15.7407	33.3333	14.8148	17.4769
206	EOS	88.6705	10.4624	0.635838	0	0.231214	11.124	91.6529	8.34711	21.875	25.463	33.3333	14.8148	22.9167
207	EOS	87.2226	7.85843	4.85903	0	0.059988	12.7251	65.3644	34.6356	6.25	16.6667	63.8889	18.5185	21.5278
207	SOS	77.1536	6.96629	15.8801	0	0	22.8464	64.3783	35.6217	4.51389	11.1111	63.8889	18.5185	19.5602
209	EOS	88.6273	6.61323	4.75952	0	0	11.3727	96.784	3.21602	7.29167	11.5741	36.1111	14.8148	15.0463
209	SOS	92.0651	6.0621	1.72499	0	0.147856	7.79862	81.9149	18.0851	15.9722	18.5185	30.5556	24.0741	21.0648
210	EOS	88.8635	5.99657	5.13992	0	0	11.1365	83.0363	16.9637	8.33333	12.963	36.1111	18.5185	16.6667
210	SOS	88.3444	6.68874	4.90066	0	0.0662252	11.5971	72.958	27.042	13.1944	15.7407	27.7778	16.6667	17.1296
212	EOS	88.8442	11.0553	0.100503	0	0	11.1558	99.7054	0.294638	27.4306	22.2222	33.3333	18.5185	24.8843
212	SOS	90.9736	8.87424	0.15213	0	0	9.02637	90.3375	9.66248	23.2639	16.6667	27.7778	22.2222	22.1065
213	EOS	87.2505	7.35027	5.26316	0	0.136116	12.6306	77.8545	22.1455	21.5278	27.7778	38.8889	20.3704	25.6944
213	SOS	91.162	5.47331	3.27501	0	0.0897263	8.75617	59.5745	40.4255	15.9722	31.4815	36.1111	16.6667	23.3796
214	EOS	84.5659	12.2186	3.21543	0	0	15.4341	-1	-1	20.8333	22.2222	33.3333	20.3704	23.1481
214	SOS	86.9238	10.5833	2.11665	0	0.376294	12.7479	87.013	12.987	19.4444	25	33.3333	18.5185	22.9167
